# Supplementary material for: Efficacy of two vitamin D immunoassays to detect 25-OH vitamin D2 and D3
Source: Pract Lab Med. 2019 Jul 29;17:e00130. doi: 10.1016/j.plabm.2019.e00130 (PMC6695248; doi:10.1016/j.plabm.2019.e00130)
Supplement: Multimedia component 1 [file mmc1.xml]

<?xml version="1.0" encoding="UTF-8" standalone="no"?><data:data><datasets><author>sxdevara@texaschildrens.org</author><type>0</type><dataset><value>1</value><reason>Data will be made available on request</reason><comments/></dataset></datasets></data:data>
